# Supplementary material for: Interrelated Roles of Chloride and Bicarbonate in Regulating Electron Transport Across Photosystem II in Limnospira maxima
Source: Plants (Basel). 2026 May 13;15(10):1490. doi: 10.3390/plants15101490 (PMC13211245; doi:10.3390/plants15101490)
Supplement: Supplementary file 1 [file plants-15-01490-s001.zip]

Archive with 1 entries (1 files):
- plants-4287920-supplementary.pdf
